# Supplementary material for: Integrated into Environmental Biofilm Chromobacterium vaccinii Survives Winter with Support of Bacterial Community
Source: Microorganisms. 2020 Oct 30;8(11):1696. doi: 10.3390/microorganisms8111696 (PMC7716238; doi:10.3390/microorganisms8111696)
Supplement: Supplementary file 1 [file microorganisms-08-01696-s001.zip]

Archive with 2 entries (2 files):
- Supplementary materials.pdf
- Supplementary_Table2.xlsx
